# Supplementary material for: Revision of the Vietnamese millipede genus Annamina Attems, 1937, with descriptions of three new species (Diplopoda, Polydesmida, Paradoxosomatidae)
Source: Zookeys. 2017 Apr 20;(669):1–18. doi: 10.3897/zookeys.669.12561 (PMC5523369; doi:10.3897/zookeys.669.12561)
Supplement: XML Treatment for Annamina [file zookeys.669.12561-treatment1.xml]

<!DOCTYPE tp:taxon-treatment
  PUBLIC "-//TaxonX//DTD Taxonomic Treatment Publishing DTD v0 20100105//EN" "tax-treatment-NSO.dtd">
<tp:taxon-treatment xmlns:tp="http://www.plazi.org/taxpub"><tp:treatment-meta><kwd-group><label>Taxon classification</label><kwd><named-content xmlns:xlink="http://www.w3.org/1999/xlink" content-type="kingdom">Animalia</named-content></kwd><kwd><named-content xmlns:xlink="http://www.w3.org/1999/xlink" content-type="order">Polydesmida</named-content></kwd><kwd><named-content xmlns:xlink="http://www.w3.org/1999/xlink" content-type="family">Paradoxosomatidae</named-content></kwd></kwd-group><mixed-citation publication-type="journal"><person-group><name><surname>Golovatch</surname><given-names>Sergei I.</given-names></name><name><surname>Geoffroy</surname><given-names>Jean-Jacques</given-names></name><name><surname>Akkari</surname><given-names>Nesrine</given-names></name></person-group><article-title>Revision of the Vietnamese millipede genus <italic><tp:taxon-name><tp:taxon-name-part taxon-name-part-type="genus" reg="Annamina">Annamina</tp:taxon-name-part></tp:taxon-name></italic> Attems, 1937, with descriptions of three new species (<tp:taxon-name><tp:taxon-name-part taxon-name-part-type="class">Diplopoda</tp:taxon-name-part></tp:taxon-name>, <tp:taxon-name><tp:taxon-name-part taxon-name-part-type="order">Polydesmida</tp:taxon-name-part></tp:taxon-name>, <tp:taxon-name><tp:taxon-name-part taxon-name-part-type="family">Paradoxosomatidae</tp:taxon-name-part></tp:taxon-name>)</article-title><source>Zookeys</source><day>20</day><month>4</month><year>2017</year><volume>2017</volume><issue>669</issue><fpage>1</fpage><lpage>18</lpage><pub-id pub-id-type="doi">10.3897/zookeys.669.12561</pub-id></mixed-citation></tp:treatment-meta><tp:nomenclature><label>Genus</label><tp:taxon-name>
                  <tp:taxon-name-part taxon-name-part-type="genus" reg="Annamina">Annamina</tp:taxon-name-part>
                </tp:taxon-name><tp:taxon-authority>Attems, 1937</tp:taxon-authority></tp:nomenclature><tp:treatment-sec sec-type="diagnosis" id="SECID0EEKAC"><title>Diagnosis.</title><p>Medium-sized (ca 2–3 cm long) <tp:taxon-name><tp:taxon-name-part taxon-name-part-type="tribe">Sulciferini</tp:taxon-name-part></tp:taxon-name> with 20 body segments, distinct, thin and mostly subhorizontal paraterga, evident transverse sulci on metaterga 5–17(18), and a very high, tongue-shaped, setose, subtruncate lobe between ♂ coxae 4.</p><p>Gonopod mostly stout, prefemoral (= densely setose) region small, much shorter than femorite, the latter usually with evident, sometimes hyline, mesal and/or ventral lobes, clearly set off by sulci from both pre- and postfemoral parts; seminal groove mostly dorsal, not mesal, running onto a short flagelliform solenomere on mesal face near distal (= postfemoral) sulcus; acropodite consisting of a prominent central spine sometimes flanked by a mesal and/or a lateral process/outgrowth and carrying parabasally or near midway an inconspicuous, short, dentiform, ventral solenophore devoid of membranous elements and subtending the distal part of solenomere.</p></tp:treatment-sec><tp:treatment-sec sec-type="type species" id="SECID0EQKAC"><title>Type species.</title><p>
                  <italic><tp:taxon-name><tp:taxon-name-part taxon-name-part-type="genus" reg="Annamina">Annamina</tp:taxon-name-part> <tp:taxon-name-part taxon-name-part-type="species" reg="xanthoptera">xanthoptera</tp:taxon-name-part></tp:taxon-name></italic> Attems, 1937</p></tp:treatment-sec><tp:treatment-sec sec-type="Other species included" id="SECID0EBLAC"><title>Other species included.</title><p>
                  <italic><tp:taxon-name><tp:taxon-name-part taxon-name-part-type="genus" reg="Annamina">A.</tp:taxon-name-part> <tp:taxon-name-part taxon-name-part-type="species" reg="attemsi">attemsi</tp:taxon-name-part></tp:taxon-name></italic> sp. n., <italic><tp:taxon-name><tp:taxon-name-part taxon-name-part-type="genus" reg="Annamina">A.</tp:taxon-name-part> <tp:taxon-name-part taxon-name-part-type="species" reg="irinae">irinae</tp:taxon-name-part></tp:taxon-name></italic> sp. n. and <italic><tp:taxon-name><tp:taxon-name-part taxon-name-part-type="genus" reg="Annamina">A.</tp:taxon-name-part> <tp:taxon-name-part taxon-name-part-type="species" reg="mikhaljovae">mikhaljovae</tp:taxon-name-part></tp:taxon-name></italic> sp. n.</p></tp:treatment-sec></tp:taxon-treatment>
