# Supplementary material for: Revision of the Vietnamese millipede genus Annamina Attems, 1937, with descriptions of three new species (Diplopoda, Polydesmida, Paradoxosomatidae)
Source: Zookeys. 2017 Apr 20;(669):1–18. doi: 10.3897/zookeys.669.12561 (PMC5523369; doi:10.3897/zookeys.669.12561)
Supplement: XML Treatment for Annamina xanthoptera [file zookeys.669.12561-treatment2.xml]

<!DOCTYPE tp:taxon-treatment
  PUBLIC "-//TaxonX//DTD Taxonomic Treatment Publishing DTD v0 20100105//EN" "tax-treatment-NSO.dtd">
<tp:taxon-treatment xmlns:tp="http://www.plazi.org/taxpub"><tp:treatment-meta><kwd-group><label>Taxon classification</label><kwd><named-content xmlns:xlink="http://www.w3.org/1999/xlink" content-type="kingdom">Animalia</named-content></kwd><kwd><named-content xmlns:xlink="http://www.w3.org/1999/xlink" content-type="order">Polydesmida</named-content></kwd><kwd><named-content xmlns:xlink="http://www.w3.org/1999/xlink" content-type="family">Paradoxosomatidae</named-content></kwd></kwd-group><mixed-citation publication-type="journal"><person-group><name><surname>Golovatch</surname><given-names>Sergei I.</given-names></name><name><surname>Geoffroy</surname><given-names>Jean-Jacques</given-names></name><name><surname>Akkari</surname><given-names>Nesrine</given-names></name></person-group><article-title>Revision of the Vietnamese millipede genus <italic><tp:taxon-name><tp:taxon-name-part taxon-name-part-type="genus" reg="Annamina">Annamina</tp:taxon-name-part></tp:taxon-name></italic> Attems, 1937, with descriptions of three new species (<tp:taxon-name><tp:taxon-name-part taxon-name-part-type="class">Diplopoda</tp:taxon-name-part></tp:taxon-name>, <tp:taxon-name><tp:taxon-name-part taxon-name-part-type="order">Polydesmida</tp:taxon-name-part></tp:taxon-name>, <tp:taxon-name><tp:taxon-name-part taxon-name-part-type="family">Paradoxosomatidae</tp:taxon-name-part></tp:taxon-name>)</article-title><source>Zookeys</source><day>20</day><month>4</month><year>2017</year><volume>2017</volume><issue>669</issue><fpage>1</fpage><lpage>18</lpage><pub-id pub-id-type="doi">10.3897/zookeys.669.12561</pub-id></mixed-citation></tp:treatment-meta><tp:nomenclature><tp:taxon-name>
                  <tp:taxon-name-part taxon-name-part-type="genus" reg="Annamina">Annamina</tp:taxon-name-part>
                  <tp:taxon-name-part taxon-name-part-type="species" reg="xanthoptera">xanthoptera</tp:taxon-name-part>
                </tp:taxon-name><tp:taxon-authority>Attems, 1937</tp:taxon-authority><xref ref-type="fig" rid="F1">Figs 1</xref><xref ref-type="fig" rid="F2">, 2</xref><xref ref-type="fig" rid="F3">, 3</xref><xref ref-type="fig" rid="F4">, 4</xref></tp:nomenclature><tp:treatment-sec sec-type="type material" id="SECID0E3NAC"><title>Type material.</title><p>
                  <named-content xmlns:xlink="http://www.w3.org/1999/xlink" content-type="dwc:institutional_code" xlink:type="simple">NHMW</named-content>: Lectotype ♂, <named-content xmlns:xlink="http://www.w3.org/1999/xlink" content-type="dwc:institutional_code" xlink:type="simple">NHMW</named-content> 8936, designated herein, Tourane (= Danang), Lien Chieu, Dawydoff C. leg., 09.1931, Dawydoff/Attems 1936 don., Attems det. Paralectotypes: 4 ♂♂, 6 ♀♀, 3 heads, 3 posterior sections, several midbody sections, <named-content xmlns:xlink="http://www.w3.org/1999/xlink" content-type="dwc:institutional_code" xlink:type="simple">NHMW</named-content> 8937, two slide preparations, NHMW3477, same data as lectotype. <named-content xmlns:xlink="http://www.w3.org/1999/xlink" content-type="dwc:institutional_code" xlink:type="simple">MNHN</named-content> JA 108: 2 ♂♂, 3 ♀♀, Touranne (C. Annam), 18.IX.31 Lien-Chiên.</p><p>Lectotype designation was necessary so that the species is based on a complete male that fully matches the original description of <italic><tp:taxon-name><tp:taxon-name-part taxon-name-part-type="genus" reg="Annamina">A.</tp:taxon-name-part> <tp:taxon-name-part taxon-name-part-type="species" reg="xanthoptera">xanthoptera</tp:taxon-name-part></tp:taxon-name></italic> by <xref ref-type="bibr" rid="B1">Attems (1937)</xref>. Gonopods were removed and newly examined using one of the <named-content xmlns:xlink="http://www.w3.org/1999/xlink" content-type="dwc:institutional_code" xlink:type="simple">NHMW</named-content> paralectotypes.</p></tp:treatment-sec><tp:treatment-sec sec-type="diagnosis" id="SECID0EMPAC"><title>Diagnosis.</title><p>Differs from other members of the genus primarily by showing both the median lobe and the lateral process of the gonopod telopodite strongly microdenticulate-serrate. See also Key below.</p></tp:treatment-sec><tp:treatment-sec sec-type="description" id="SECID0ERPAC"><title>Description.</title><p>Measurements (mm): Males (both <named-content xmlns:xlink="http://www.w3.org/1999/xlink" content-type="dwc:institutional_code" xlink:type="simple">NHMW</named-content> and <named-content xmlns:xlink="http://www.w3.org/1999/xlink" content-type="dwc:institutional_code" xlink:type="simple">MNHN</named-content>): length 24.9–29, width of midbody prozonae 1.6–1.9, width of midbody metazonae 2.35–2.6. Females (both <named-content xmlns:xlink="http://www.w3.org/1999/xlink" content-type="dwc:institutional_code" xlink:type="simple">NHMW</named-content> and <named-content xmlns:xlink="http://www.w3.org/1999/xlink" content-type="dwc:institutional_code" xlink:type="simple">MNHN</named-content>): length 28–31, width of midbody pro- and metazonae 1.8–2.1 and 2.5–3.2, respectively.</p><p>General coloration after many years of preservation in alcohol apparently somewhat faded, rather uniformly light to castaneous brown, without a distinct pattern, sides lighter; telson, legs and ventral parts light brown to yellowish (Fig. <xref ref-type="fig" rid="F1">1</xref>). Clypeolabral region setose, setae becoming scattered between antennae; vertigial region with 2+2 setae; epicranial suture thin, superficial.</p><fig id="F1" position="float" orientation="portrait"><label>Figure 1.</label><caption><p>
                      <italic><tp:taxon-name><tp:taxon-name-part taxon-name-part-type="genus" reg="Annamina">Annamina</tp:taxon-name-part> <tp:taxon-name-part taxon-name-part-type="species" reg="xanthoptera">xanthoptera</tp:taxon-name-part></tp:taxon-name></italic> Attems, 1937, ♂ paralectotype (<named-content xmlns:xlink="http://www.w3.org/1999/xlink" content-type="dwc:institutional_code" xlink:type="simple">NHMW</named-content>). <bold>A</bold> habitus, lateral view <bold>B</bold> anterior part of body, lateral view <bold>C</bold> midbody segments, dorsolateral view.</p></caption><graphic xmlns:xlink="http://www.w3.org/1999/xlink" xlink:href="zookeys-669-001-g001.jpg" position="float" orientation="portrait" xlink:type="simple" id="oo_132532.jpg"/></fig><p>Antennae long, slender and moderately clavate, slightly extending back behind segment 3 (♂) (Fig. <xref ref-type="fig" rid="F1">1A, B</xref>) or 2 (♀) when stretched dorsally; in length, antennomere 2 = 3 = 4 = 5 = 6 &gt; 1 = 7 (Fig. <xref ref-type="fig" rid="F1">1A, B</xref>). In width, collum = segment 3 = 4 &lt; 2 &lt; head = 5–16 (♂); thereafter body gradually tapering towards telson on segments 17–19. Tegument generally smooth, prozonae finely shagreened, rear halves of metaterga mostly striolate; surface below paraterga microgranulate. Collum regularly rounded laterally; dorsum strongly and regularly convex, but paraterga directed ventrolaterad. Postcollum paraterga well-developed, mostly set high (at about 1/5 metazonital height measured from dorsum), subhorizontal; paraterga 2 lower than others, drawn both forward and caudad into rounded lobes, with a distinct lateral tooth in fore 1/4; following paraterga broadly and regularly rounded anterolaterally, likewise with a small, but evident tooth in fore 1/4; caudal corner subrectangular until segment 5, increasingly dentiform and well drawn caudad, but evidently projecting behind caudal tergal margin only in segments 17–19, nearly always rounded, spiniform and almost pointed only in segment 19; calluses narrow, demarcated by a complete, distinct, deep sulcus only dorsally and by a faint and somewhat incomplete one ventrally, the latter sulcus reaching only until fore lateral tooth; poriferous calluses only a little thicker than poreless ones (Fig, 1). Ozopores lateral, placed inside an elongated ovoid groove located just behind a vague tubercle at about rear 1/4 callus. Transverse metatergal sulci thin, shallow, faintly sinuate medially and beaded at bottom, nearly reaching bases of paraterga, present on metaterga 5–18 (Fig. <xref ref-type="fig" rid="F1">1</xref>). Stricture dividing pro- and metazonae thin and deep, ribbed at bottom down to paraterga. Axial line very faint, traceable in places on metaterga. Pleurosternal carina a small ventral lobule on segment 2, thereafter very faint, subtransverse, granulated ridges traceable caudally until segment 7 (♂). Epiproct (Fig. <xref ref-type="fig" rid="F1">1A</xref>) long, clearly flattened dorsoventrally, conical, emarginate at apex, subapical lateral papillae small. Hypoproct subtriangular, with a rounded apex, caudal 1+1 setae well-separated, not borne on knobs (as in Fig. <xref ref-type="fig" rid="F11">11A</xref>).</p><p>Sterna flat, sparsely setose, cross-impressions faint, without modifications other than a prominent, very high, narrow, triangular, truncate lobe between ♂ coxae 4 (as in Fig. <xref ref-type="fig" rid="F11">11B</xref>). Legs long, ca 2 times as long as midbody height, very slender in both sexes, with neither adenostyles nor ventral brushes; in length, femora &gt; prefemora &gt; tarsi &gt; coxae = postfemora = tibiae (Fig. <xref ref-type="fig" rid="F1">1</xref>).</p><p>Gonopods (Figs <xref ref-type="fig" rid="F2">2</xref>–<xref ref-type="fig" rid="F4">4</xref>) complex, telopodites stout. Coxite (<bold><abbrev xmlns:xlink="http://www.w3.org/1999/xlink" xlink:title="coxite" id="ABBRID0EADAE" xlink:type="simple">cx</abbrev></bold>) considerably shorter than telopodite, subcylindrical, densely setose distoventrally. Prefemoral (= densely setose) part (<bold><abbrev xmlns:xlink="http://www.w3.org/1999/xlink" xlink:title="prefemoral part" id="ABBRID0EFDAE" xlink:type="simple">pf</abbrev></bold>) short, set off from femorite (<bold><abbrev xmlns:xlink="http://www.w3.org/1999/xlink" xlink:title="femorite" id="ABBRID0EKDAE" xlink:type="simple">fe</abbrev></bold>) by an oblique sulcus. Femorite (<bold><abbrev xmlns:xlink="http://www.w3.org/1999/xlink" xlink:title="femorite" id="ABBRID0EPDAE" xlink:type="simple">fe</abbrev></bold>) voluminous, clearly flattened dorsoventrally, showing a prominent, spiculate-microdenticulate, mesal lobe (<bold><abbrev xmlns:xlink="http://www.w3.org/1999/xlink" xlink:title="mesal lobe" id="ABBRID0EUDAE" xlink:type="simple">ml</abbrev></bold>) and a smaller, rounded, hyaline, ventral lobe (<bold><abbrev xmlns:xlink="http://www.w3.org/1999/xlink" xlink:title="ventral lobe" id="ABBRID0EZDAE" xlink:type="simple">vl</abbrev></bold>); seminal groove running laterad along dorsal part of <bold><abbrev xmlns:xlink="http://www.w3.org/1999/xlink" xlink:title="femorite" id="ABBRID0E5DAE" xlink:type="simple">fe</abbrev></bold>, distally detached near a subtransverse postfemoral sulcus (<bold><abbrev xmlns:xlink="http://www.w3.org/1999/xlink" xlink:title="sulcus" id="ABBRID0EDEAE" xlink:type="simple">su</abbrev></bold>) into a conspicuously short, flagelliform, coiled solenomere (<bold><abbrev xmlns:xlink="http://www.w3.org/1999/xlink" xlink:title="solenomere" id="ABBRID0EIEAE" xlink:type="simple">sl</abbrev></bold>). On ventral side, base of <bold><abbrev xmlns:xlink="http://www.w3.org/1999/xlink" xlink:title="solenomere" id="ABBRID0ENEAE" xlink:type="simple">sl</abbrev></bold> subtended by a small tooth (<bold><abbrev xmlns:xlink="http://www.w3.org/1999/xlink" xlink:title="tooth" id="ABBRID0ESEAE" xlink:type="simple">t</abbrev></bold>) (= solenophore) devoid of membranous elements, <bold><abbrev xmlns:xlink="http://www.w3.org/1999/xlink" xlink:title="tooth" id="ABBRID0EXEAE" xlink:type="simple">t</abbrev></bold> lying ventrally near base of a long, narrow, blade-shaped, apical process (<bold><abbrev xmlns:xlink="http://www.w3.org/1999/xlink" xlink:title="apical process" id="ABBRID0E3EAE" xlink:type="simple">a</abbrev></bold>); the latter slightly curved laterad, with a rounded tip, much longer than a conspicuously serrate, slender, finger-shaped, lateral process (<bold><abbrev xmlns:xlink="http://www.w3.org/1999/xlink" xlink:title="lateral process" id="ABBRID0EBFAE" xlink:type="simple">lp</abbrev></bold>).</p><fig id="F2" position="float" orientation="portrait"><label>Figure 2.</label><caption><p>
                      <italic><tp:taxon-name><tp:taxon-name-part taxon-name-part-type="genus" reg="Annamina">Annamina</tp:taxon-name-part> <tp:taxon-name-part taxon-name-part-type="species" reg="xanthoptera">xanthoptera</tp:taxon-name-part></tp:taxon-name></italic> Attems, 1937, ♂ paralectotype (<named-content xmlns:xlink="http://www.w3.org/1999/xlink" content-type="dwc:institutional_code" xlink:type="simple">NHMW</named-content>), right (<bold>A, B, D</bold>) and left (<bold>C</bold>) gonopods, <bold>A</bold> lateral <bold>B</bold> mesal <bold>C</bold> ventromesal and <bold>D</bold> subventral views, respectively (<abbrev xmlns:xlink="http://www.w3.org/1999/xlink" xlink:title="coxite" id="ABBRID0EJGAE" xlink:type="simple">cx</abbrev> = coxite; <abbrev xmlns:xlink="http://www.w3.org/1999/xlink" xlink:title="femorite" id="ABBRID0ENGAE" xlink:type="simple">fe</abbrev> = femorite; <abbrev xmlns:xlink="http://www.w3.org/1999/xlink" xlink:title="prefemoral part" id="ABBRID0ERGAE" xlink:type="simple">pf</abbrev> = prefemoral part; <abbrev xmlns:xlink="http://www.w3.org/1999/xlink" xlink:title="ventral lobe" id="ABBRID0EVGAE" xlink:type="simple">vl</abbrev> = ventral lobe; <abbrev xmlns:xlink="http://www.w3.org/1999/xlink" xlink:title="mesal lobe" id="ABBRID0EZGAE" xlink:type="simple">ml</abbrev> = mesal lobe; <abbrev xmlns:xlink="http://www.w3.org/1999/xlink" xlink:title="sulcus" id="ABBRID0E4GAE" xlink:type="simple">su</abbrev> = postfemoral sulcus; <abbrev xmlns:xlink="http://www.w3.org/1999/xlink" xlink:title="lateral process" id="ABBRID0EBHAE" xlink:type="simple">lp</abbrev> = lateral process; <abbrev xmlns:xlink="http://www.w3.org/1999/xlink" xlink:title="apical process" id="ABBRID0EFHAE" xlink:type="simple">a</abbrev> = apical process; <abbrev xmlns:xlink="http://www.w3.org/1999/xlink" xlink:title="solenomere" id="ABBRID0EJHAE" xlink:type="simple">sl</abbrev> = solenomere; <abbrev xmlns:xlink="http://www.w3.org/1999/xlink" xlink:title="tooth" id="ABBRID0ENHAE" xlink:type="simple">t</abbrev> = solenophore tooth).</p></caption><graphic xmlns:xlink="http://www.w3.org/1999/xlink" xlink:href="zookeys-669-001-g002.jpg" position="float" orientation="portrait" xlink:type="simple" id="oo_132533.jpg"/></fig><fig id="F3" position="float" orientation="portrait"><label>Figure 3.</label><caption><p>
                      <italic><tp:taxon-name><tp:taxon-name-part taxon-name-part-type="genus" reg="Annamina">Annamina</tp:taxon-name-part> <tp:taxon-name-part taxon-name-part-type="species" reg="xanthoptera">xanthoptera</tp:taxon-name-part></tp:taxon-name></italic> Attems, 1937, ♂ paralectotype (<named-content xmlns:xlink="http://www.w3.org/1999/xlink" content-type="dwc:institutional_code" xlink:type="simple">NHMW</named-content>), SEM micrographs of entire left gonopod (<bold>A, B</bold>), ventrolateral and subventral views, respectively, and of its distal parts (<bold>C, D</bold>), subventrolateral views (<abbrev xmlns:xlink="http://www.w3.org/1999/xlink" xlink:title="coxite" id="ABBRID0ESIAE" xlink:type="simple">cx</abbrev> = coxite; <abbrev xmlns:xlink="http://www.w3.org/1999/xlink" xlink:title="femorite" id="ABBRID0EWIAE" xlink:type="simple">fe</abbrev> = femorite, <abbrev xmlns:xlink="http://www.w3.org/1999/xlink" xlink:title="ventral lobe" id="ABBRID0E1IAE" xlink:type="simple">vl</abbrev> = ventral lobe; <abbrev xmlns:xlink="http://www.w3.org/1999/xlink" xlink:title="mesal lobe" id="ABBRID0E5IAE" xlink:type="simple">ml</abbrev> = mesal lobe; <abbrev xmlns:xlink="http://www.w3.org/1999/xlink" xlink:title="sulcus" id="ABBRID0ECJAE" xlink:type="simple">su</abbrev> = postfemoral sulcus; <abbrev xmlns:xlink="http://www.w3.org/1999/xlink" xlink:title="lateral process" id="ABBRID0EGJAE" xlink:type="simple">lp</abbrev> = lateral process; <abbrev xmlns:xlink="http://www.w3.org/1999/xlink" xlink:title="apical process" id="ABBRID0EKJAE" xlink:type="simple">a</abbrev> = apical process; <abbrev xmlns:xlink="http://www.w3.org/1999/xlink" xlink:title="solenomere" id="ABBRID0EOJAE" xlink:type="simple">sl</abbrev> = solenomere; <abbrev xmlns:xlink="http://www.w3.org/1999/xlink" xlink:title="tooth" id="ABBRID0ESJAE" xlink:type="simple">t</abbrev> = solenophore tooth).</p></caption><graphic xmlns:xlink="http://www.w3.org/1999/xlink" xlink:href="zookeys-669-001-g003.jpg" position="float" orientation="portrait" xlink:type="simple" id="oo_132534.jpg"/></fig><fig id="F4" position="float" orientation="portrait"><label>Figure 4.</label><caption><p>
                      <italic><tp:taxon-name><tp:taxon-name-part taxon-name-part-type="genus" reg="Annamina">Annamina</tp:taxon-name-part> <tp:taxon-name-part taxon-name-part-type="species" reg="xanthoptera">xanthoptera</tp:taxon-name-part></tp:taxon-name></italic> Attems, 1937, ♂ paralectotype (<named-content xmlns:xlink="http://www.w3.org/1999/xlink" content-type="dwc:institutional_code" xlink:type="simple">NHMW</named-content>), entire left (<bold>A, B</bold>) gonopod and distal part of right one (<bold>C</bold>), mesal, lateral and subventral views, respectively (<abbrev xmlns:xlink="http://www.w3.org/1999/xlink" xlink:title="coxite" id="ABBRID0EXKAE" xlink:type="simple">cx</abbrev> = coxite; <abbrev xmlns:xlink="http://www.w3.org/1999/xlink" xlink:title="femorite" id="ABBRID0E2KAE" xlink:type="simple">fe</abbrev> = femorite, <abbrev xmlns:xlink="http://www.w3.org/1999/xlink" xlink:title="ventral lobe" id="ABBRID0E6KAE" xlink:type="simple">vl</abbrev> = ventral lobe; <abbrev xmlns:xlink="http://www.w3.org/1999/xlink" xlink:title="mesal lobe" id="ABBRID0EDLAE" xlink:type="simple">ml</abbrev> = mesal lobe; <abbrev xmlns:xlink="http://www.w3.org/1999/xlink" xlink:title="sulcus" id="ABBRID0EHLAE" xlink:type="simple">su</abbrev> = postfemoral sulcus; <abbrev xmlns:xlink="http://www.w3.org/1999/xlink" xlink:title="lateral process" id="ABBRID0ELLAE" xlink:type="simple">lp</abbrev> = lateral process; <abbrev xmlns:xlink="http://www.w3.org/1999/xlink" xlink:title="apical process" id="ABBRID0EPLAE" xlink:type="simple">a</abbrev> = apical process; <abbrev xmlns:xlink="http://www.w3.org/1999/xlink" xlink:title="solenomere" id="ABBRID0ETLAE" xlink:type="simple">sl</abbrev> = solenomere; <abbrev xmlns:xlink="http://www.w3.org/1999/xlink" xlink:title="tooth" id="ABBRID0EXLAE" xlink:type="simple">t</abbrev> = solenophore tooth). After <xref ref-type="bibr" rid="B1">Attems (1937)</xref> (<bold>A</bold>) and <xref ref-type="bibr" rid="B2">Attems (1938)</xref> (<bold>B, C</bold>).</p></caption><graphic xmlns:xlink="http://www.w3.org/1999/xlink" xlink:href="zookeys-669-001-g004.jpg" position="float" orientation="portrait" xlink:type="simple" id="oo_132535.jpg"/></fig></tp:treatment-sec><tp:treatment-sec sec-type="comments" id="SECID0EMMAE"><title>Comments.</title><p>
                  <xref ref-type="bibr" rid="B1">Attems (1937</xref>, <xref ref-type="bibr" rid="B2">1938</xref>) failed to indicate the number of specimens in the type series of <italic><tp:taxon-name><tp:taxon-name-part taxon-name-part-type="genus" reg="Annamina">A.</tp:taxon-name-part> <tp:taxon-name-part taxon-name-part-type="species" reg="xanthoptera">xanthoptera</tp:taxon-name-part></tp:taxon-name></italic> while the only measurements he gave in the descriptions (width of pro- and metazona 1.8 and 2.5 mm, respectively) may have misleadingly been taken as concerning a single specimen. However, the type series is quite large and presently divided between the <named-content xmlns:xlink="http://www.w3.org/1999/xlink" content-type="dwc:institutional_code" xlink:type="simple">MNHN</named-content> and <named-content xmlns:xlink="http://www.w3.org/1999/xlink" content-type="dwc:institutional_code" xlink:type="simple">NHMW</named-content> collections. Moreover, the <named-content xmlns:xlink="http://www.w3.org/1999/xlink" content-type="dwc:institutional_code" xlink:type="simple">NHMW</named-content> type material actually houses two different species of <italic><tp:taxon-name><tp:taxon-name-part taxon-name-part-type="genus" reg="Annamina">Annamina</tp:taxon-name-part></tp:taxon-name></italic>, most of which truly represents <italic><tp:taxon-name><tp:taxon-name-part taxon-name-part-type="genus" reg="Annamina">A.</tp:taxon-name-part> <tp:taxon-name-part taxon-name-part-type="species" reg="xanthoptera">xanthoptera</tp:taxon-name-part></tp:taxon-name></italic>. The minor admixture, however, is described below as still another new species, the types being deposited in the <named-content xmlns:xlink="http://www.w3.org/1999/xlink" content-type="dwc:institutional_code" xlink:type="simple">NHMW</named-content>.</p><p>A complete catalogue of references to <italic><tp:taxon-name><tp:taxon-name-part taxon-name-part-type="genus" reg="Annamina">A.</tp:taxon-name-part> <tp:taxon-name-part taxon-name-part-type="species" reg="xanthoptera">xanthoptera</tp:taxon-name-part></tp:taxon-name></italic> is available in <xref ref-type="bibr" rid="B4">Nguyen and Sierwald (2013)</xref>.</p></tp:treatment-sec><tp:treatment-sec><!--Section generated to contain objects referenced in tp:taxon-treatment.--><fig id="F11" position="float" orientation="portrait"><label>Figure 11.</label><caption><p>
                      <italic><tp:taxon-name><tp:taxon-name-part taxon-name-part-type="genus" reg="Annamina">Annamina</tp:taxon-name-part> <tp:taxon-name-part taxon-name-part-type="species" reg="mikhaljovae">mikhaljovae</tp:taxon-name-part></tp:taxon-name></italic> sp. n., ♂ holotype (<named-content xmlns:xlink="http://www.w3.org/1999/xlink" content-type="dwc:institutional_code" xlink:type="simple">ZMUM</named-content>). <bold>A</bold> hypoproct, ventral view <bold>B</bold> sternal lobe between coxae 4 <bold>C–E</bold> right gonopod, <bold>A</bold> mesal, <bold>B</bold> subventral and <bold>C</bold> lateral views, respectively (<abbrev xmlns:xlink="http://www.w3.org/1999/xlink" xlink:title="coxite" id="ABBRID0EIOAG" xlink:type="simple">cx</abbrev> = coxite; <abbrev xmlns:xlink="http://www.w3.org/1999/xlink" xlink:title="femorite" id="ABBRID0EMOAG" xlink:type="simple">fe</abbrev> = femorite, <abbrev xmlns:xlink="http://www.w3.org/1999/xlink" xlink:title="ventral lobe" id="ABBRID0EQOAG" xlink:type="simple">vl</abbrev> = ventral lobe; <abbrev xmlns:xlink="http://www.w3.org/1999/xlink" xlink:title="mesal lobe" id="ABBRID0EUOAG" xlink:type="simple">ml</abbrev> = mesal lobe; <abbrev xmlns:xlink="http://www.w3.org/1999/xlink" xlink:title="sulcus" id="ABBRID0EYOAG" xlink:type="simple">su</abbrev> = postfemoral sulcus; <abbrev xmlns:xlink="http://www.w3.org/1999/xlink" xlink:title="lateral process" id="ABBRID0E3OAG" xlink:type="simple">lp</abbrev> = lateral process; mp = mesal process; <abbrev xmlns:xlink="http://www.w3.org/1999/xlink" xlink:title="apical process" id="ABBRID0EAPAG" xlink:type="simple">a</abbrev> = apical process; <abbrev xmlns:xlink="http://www.w3.org/1999/xlink" xlink:title="solenomere" id="ABBRID0EEPAG" xlink:type="simple">sl</abbrev> = solenomere; <abbrev xmlns:xlink="http://www.w3.org/1999/xlink" xlink:title="tooth" id="ABBRID0EIPAG" xlink:type="simple">t</abbrev> = solenophore tooth). Scale bar 0.5 mm.</p></caption><graphic xmlns:xlink="http://www.w3.org/1999/xlink" xlink:href="zookeys-669-001-g011.jpg" position="float" orientation="portrait" xlink:type="simple" id="oo_132550.jpg"/></fig></tp:treatment-sec><ref-list><ref id="B1"><mixed-citation xmlns:xlink="http://www.w3.org/1999/xlink" xlink:type="simple">
          <person-group><name name-style="western"><surname>Attems</surname><given-names>C</given-names></name></person-group> (<year>1937</year>) <article-title><tp:taxon-name><tp:taxon-name-part taxon-name-part-type="genus">Myriapoda</tp:taxon-name-part></tp:taxon-name> 3. <tp:taxon-name><tp:taxon-name-part taxon-name-part-type="superfamily">Polydesmoidea</tp:taxon-name-part></tp:taxon-name> I. Fam. <tp:taxon-name><tp:taxon-name-part taxon-name-part-type="family">Strongylosomidae</tp:taxon-name-part></tp:taxon-name>.</article-title> <source>Das Tierreich</source> <volume>68</volume>: <fpage>1</fpage>–<lpage>300</lpage>.</mixed-citation></ref><ref id="B2"><mixed-citation xmlns:xlink="http://www.w3.org/1999/xlink" xlink:type="simple">
          <person-group><name name-style="western"><surname>Attems</surname><given-names>C</given-names></name></person-group> (<year>1938</year>) <article-title>Die von Dr. C. Dawydoff in Französisch Indochina gesammelten Myriopoden.</article-title> <source>Mémoires du Muséum national d’Histoire naturelle NS</source> <volume>6</volume>(<issue>2</issue>): <fpage>187</fpage>–<lpage>353</lpage>.</mixed-citation></ref><ref id="B4"><mixed-citation xmlns:xlink="http://www.w3.org/1999/xlink" xlink:type="simple">
          <person-group><name name-style="western"><surname>Nguyen</surname><given-names>DA</given-names></name><name name-style="western"><surname>Sierwald</surname><given-names>P</given-names></name></person-group> (<year>2013</year>) <article-title>A worldwide catalog of the family <tp:taxon-name><tp:taxon-name-part taxon-name-part-type="family">Paradoxosomatidae</tp:taxon-name-part></tp:taxon-name> Daday, 1889 (<tp:taxon-name><tp:taxon-name-part taxon-name-part-type="class">Diplopoda</tp:taxon-name-part></tp:taxon-name>: <tp:taxon-name><tp:taxon-name-part taxon-name-part-type="order">Polydesmida</tp:taxon-name-part></tp:taxon-name>).</article-title> <source>Check List</source> <volume>9</volume>(<issue>6</issue>): <fpage>1132</fpage>–<lpage>1353</lpage>. <ext-link xlink:type="simple" ext-link-type="doi" xlink:href="10.15560/9.6.1132">https://doi.org/10.15560/9.6.1132</ext-link></mixed-citation></ref></ref-list></tp:taxon-treatment>
