# Supplementary material for: Revision of the Vietnamese millipede genus Annamina Attems, 1937, with descriptions of three new species (Diplopoda, Polydesmida, Paradoxosomatidae)
Source: Zookeys. 2017 Apr 20;(669):1–18. doi: 10.3897/zookeys.669.12561 (PMC5523369; doi:10.3897/zookeys.669.12561)
Supplement: XML Treatment for Annamina attemsi [file zookeys.669.12561-treatment3.xml]

<!DOCTYPE tp:taxon-treatment
  PUBLIC "-//TaxonX//DTD Taxonomic Treatment Publishing DTD v0 20100105//EN" "tax-treatment-NSO.dtd">
<tp:taxon-treatment xmlns:tp="http://www.plazi.org/taxpub"><tp:treatment-meta><kwd-group><label>Taxon classification</label><kwd><named-content xmlns:xlink="http://www.w3.org/1999/xlink" content-type="kingdom">Animalia</named-content></kwd><kwd><named-content xmlns:xlink="http://www.w3.org/1999/xlink" content-type="order">Polydesmida</named-content></kwd><kwd><named-content xmlns:xlink="http://www.w3.org/1999/xlink" content-type="family">Paradoxosomatidae</named-content></kwd></kwd-group><mixed-citation publication-type="journal"><person-group><name><surname>Golovatch</surname><given-names>Sergei I.</given-names></name><name><surname>Geoffroy</surname><given-names>Jean-Jacques</given-names></name><name><surname>Akkari</surname><given-names>Nesrine</given-names></name></person-group><article-title>Revision of the Vietnamese millipede genus <italic><tp:taxon-name><tp:taxon-name-part taxon-name-part-type="genus" reg="Annamina">Annamina</tp:taxon-name-part></tp:taxon-name></italic> Attems, 1937, with descriptions of three new species (<tp:taxon-name><tp:taxon-name-part taxon-name-part-type="class">Diplopoda</tp:taxon-name-part></tp:taxon-name>, <tp:taxon-name><tp:taxon-name-part taxon-name-part-type="order">Polydesmida</tp:taxon-name-part></tp:taxon-name>, <tp:taxon-name><tp:taxon-name-part taxon-name-part-type="family">Paradoxosomatidae</tp:taxon-name-part></tp:taxon-name>)</article-title><source>Zookeys</source><day>20</day><month>4</month><year>2017</year><volume>2017</volume><issue>669</issue><fpage>1</fpage><lpage>18</lpage><pub-id pub-id-type="doi">10.3897/zookeys.669.12561</pub-id></mixed-citation></tp:treatment-meta><tp:nomenclature><tp:taxon-name>
                  <tp:taxon-name-part taxon-name-part-type="genus" reg="Annamina">Annamina</tp:taxon-name-part>
                  <tp:taxon-name-part taxon-name-part-type="species" reg="attemsi">attemsi</tp:taxon-name-part>
                  <object-id xmlns:xlink="http://www.w3.org/1999/xlink" content-type="zoobank" xlink:type="simple">http://zoobank.org/25C4DF37-7438-49B4-8764-EF365CA11F9F</object-id>
                </tp:taxon-name><tp:taxon-status xmlns:xlink="http://www.w3.org/1999/xlink" xlink:type="simple">sp. n.</tp:taxon-status><xref ref-type="fig" rid="F5">Figs 5</xref><xref ref-type="fig" rid="F6">, 6</xref><xref ref-type="fig" rid="F7">, 7</xref><!--PageBreak--></tp:nomenclature><tp:treatment-sec sec-type="type material" id="SECID0ERQAE"><title>Type material.</title><p>Holotype ♂, <named-content xmlns:xlink="http://www.w3.org/1999/xlink" content-type="dwc:institutional_code" xlink:type="simple">NHMW</named-content> 8934, Tourane (= Danang), Lien Chieu, Dawydoff C. leg., 09.1931, Dawydoff/Attems 1936 don. Paratype: 1 ♂, <named-content xmlns:xlink="http://www.w3.org/1999/xlink" content-type="dwc:institutional_code" xlink:type="simple">NHMW</named-content> 8935, with one gonopod dissected, same data as holotype.</p></tp:treatment-sec><tp:treatment-sec sec-type="diagnosis" id="SECID0EBRAE"><title>Diagnosis.</title><p>Differs from other species of the genus primarily by an unusually slender telopodite of the gonopod which is only supplied with an apical process. See also Key below.</p></tp:treatment-sec><tp:treatment-sec sec-type="Name" id="SECID0EGRAE"><title>Name.</title><p>Honours the famous Austrian myriapodologist Carl Attems (1868–1952), one of the most prominent taxonomists of <tp:taxon-name><tp:taxon-name-part taxon-name-part-type="class">Diplopoda</tp:taxon-name-part></tp:taxon-name> of his time.</p></tp:treatment-sec><tp:treatment-sec sec-type="description" id="SECID0ERRAE"><title>Description.</title><p>Measurements (mm): Body length ca 18.7 (holotype) or 21.6 (♂ paratype), width of midbody prozonae 1.2 (holotype) or 1.3 (♂ paratype), width of midbody metazonae 1.8 (holotype) or 2.0 (♂ paratype).</p><p>General coloration after many years of preservation in alcohol light, almost whitish to yellowish brown, sides, telson, legs and ventral parts pale whitish (Fig. <xref ref-type="fig" rid="F5">5</xref>). Clypeo<!--PageBreak-->labral region setose, setae becoming scattered between antennae (ca 3 pairs), vertigial region with 2+2 setae; epicranial suture thin, superficial.</p><fig id="F5" position="float" orientation="portrait"><label>Figure 5.</label><caption><p>
                      <italic><tp:taxon-name><tp:taxon-name-part taxon-name-part-type="genus" reg="Annamina">Annamina</tp:taxon-name-part> <tp:taxon-name-part taxon-name-part-type="species" reg="attemsi">attemsi</tp:taxon-name-part></tp:taxon-name></italic> sp. n., ♂ paratype (<named-content xmlns:xlink="http://www.w3.org/1999/xlink" content-type="dwc:institutional_code" xlink:type="simple">NHMW</named-content>). <bold>A</bold> habitus, lateral view <bold>B</bold> anterior part of body, lateral view <bold>C</bold> midbody segments, dorsolateral view <bold>D</bold> caudal part of body, dorsolateral view.</p></caption><graphic xmlns:xlink="http://www.w3.org/1999/xlink" xlink:href="zookeys-669-001-g005.jpg" position="float" orientation="portrait" xlink:type="simple" id="oo_132551.jpg"/></fig><p>All other characters (see Figs <xref ref-type="fig" rid="F5">5</xref>–<xref ref-type="fig" rid="F7">7</xref>) as in <italic><tp:taxon-name><tp:taxon-name-part taxon-name-part-type="genus" reg="Annamina">A.</tp:taxon-name-part> <tp:taxon-name-part taxon-name-part-type="species" reg="xanthoptera">xanthoptera</tp:taxon-name-part></tp:taxon-name></italic>, except as follows.</p><p>Caudal corner of paraterga dentiform and acute-angled starting with segment 4, drawn behind rear tergal margin starting with segment 11 (♂); a second lateral denticle on paraterga completely absent from segments 18 and 19. Transverse sulci fully developed on metaterga 5–17, deep, beaded at bottom and almost reaching the bases of paraterga, weaker on segment 18, absent from 19<sup>th</sup>.</p><p>Gonopods (Figs <xref ref-type="fig" rid="F6">6</xref>, <xref ref-type="fig" rid="F7">7</xref>) somewhat disjunct, especially intricate in structure; coxite (<bold><abbrev xmlns:xlink="http://www.w3.org/1999/xlink" xlink:title="coxite" id="ABBRID0EHUAE" xlink:type="simple">cx</abbrev></bold>) moderately setose distoventrally; telopodite much more slender than in <italic><tp:taxon-name><tp:taxon-name-part taxon-name-part-type="genus" reg="Annamina">A.</tp:taxon-name-part> <tp:taxon-name-part taxon-name-part-type="species" reg="xanthoptera">xanthoptera</tp:taxon-name-part></tp:taxon-name></italic>; femorite (<bold><abbrev xmlns:xlink="http://www.w3.org/1999/xlink" xlink:title="femorite" id="ABBRID0EXUAE" xlink:type="simple">fe</abbrev></bold>) much narrower, distally especially so, showing an inconspicuous and less strongly granulated mesal lobe (<bold><abbrev xmlns:xlink="http://www.w3.org/1999/xlink" xlink:title="mesal lobe" id="ABBRID0E3UAE" xlink:type="simple">ml</abbrev></bold>), as well as a hypertrophied, hyaline, irregularly rounded, ventral lobe (<bold><abbrev xmlns:xlink="http://www.w3.org/1999/xlink" xlink:title="ventral lobe" id="ABBRID0EBVAE" xlink:type="simple">vl</abbrev></bold>) folded mesad; seminal groove running laterad along dorsal part of <bold><abbrev xmlns:xlink="http://www.w3.org/1999/xlink" xlink:title="femorite" id="ABBRID0EGVAE" xlink:type="simple">fe</abbrev></bold>, passing distally onto a short flagelliform solenomere (<bold><abbrev xmlns:xlink="http://www.w3.org/1999/xlink" xlink:title="solenomere" id="ABBRID0ELVAE" xlink:type="simple">sl</abbrev></bold>); the latter subtended distally by a small, apically bilobulate, ventral tooth (<bold><abbrev xmlns:xlink="http://www.w3.org/1999/xlink" xlink:title="tooth" id="ABBRID0EQVAE" xlink:type="simple">t</abbrev></bold>) (= solenophore) arising from about midway of a long, pointed, spiniform, apical process (<bold><abbrev xmlns:xlink="http://www.w3.org/1999/xlink" xlink:title="apical process" id="ABBRID0EVVAE" xlink:type="simple">a</abbrev></bold>), this being equipped with a minute, subapical, hyaline ridge (<bold>r</bold>); lateral process (<bold><abbrev xmlns:xlink="http://www.w3.org/1999/xlink" xlink:title="lateral process" id="ABBRID0E3VAE" xlink:type="simple">lp</abbrev></bold>) rudimentary, lying a little distal to postfemoral sulcus (<bold><abbrev xmlns:xlink="http://www.w3.org/1999/xlink" xlink:title="sulcus" id="ABBRID0EBWAE" xlink:type="simple">su</abbrev></bold>), with a minute spike on top, placed just at base of <bold><abbrev xmlns:xlink="http://www.w3.org/1999/xlink" xlink:title="apical process" id="ABBRID0EGWAE" xlink:type="simple">a</abbrev></bold>; no mesal process whatsoever.</p><fig id="F6" position="float" orientation="portrait"><label>Figure 6.</label><caption><p>
                      <italic><tp:taxon-name><tp:taxon-name-part taxon-name-part-type="genus" reg="Annamina">Annamina</tp:taxon-name-part> <tp:taxon-name-part taxon-name-part-type="species" reg="attemsi">attemsi</tp:taxon-name-part></tp:taxon-name></italic> sp. n., ♂ paratype (<named-content xmlns:xlink="http://www.w3.org/1999/xlink" content-type="dwc:institutional_code" xlink:type="simple">NHMW</named-content>), right gonopod, <bold>A</bold> mesal <bold>B</bold> subventral and <bold>C</bold> submesal views, respectively (<abbrev xmlns:xlink="http://www.w3.org/1999/xlink" xlink:title="coxite" id="ABBRID0EIXAE" xlink:type="simple">cx</abbrev> = coxite; <abbrev xmlns:xlink="http://www.w3.org/1999/xlink" xlink:title="femorite" id="ABBRID0EMXAE" xlink:type="simple">fe</abbrev> = femorite, <abbrev xmlns:xlink="http://www.w3.org/1999/xlink" xlink:title="ventral lobe" id="ABBRID0EQXAE" xlink:type="simple">vl</abbrev> = ventral lobe; <abbrev xmlns:xlink="http://www.w3.org/1999/xlink" xlink:title="mesal lobe" id="ABBRID0EUXAE" xlink:type="simple">ml</abbrev> = mesal lobe; <abbrev xmlns:xlink="http://www.w3.org/1999/xlink" xlink:title="sulcus" id="ABBRID0EYXAE" xlink:type="simple">su</abbrev> = postfemoral sulcus; <abbrev xmlns:xlink="http://www.w3.org/1999/xlink" xlink:title="lateral process" id="ABBRID0E3XAE" xlink:type="simple">lp</abbrev> = lateral process; <abbrev xmlns:xlink="http://www.w3.org/1999/xlink" xlink:title="apical process" id="ABBRID0EAYAE" xlink:type="simple">a</abbrev> = apical process; <abbrev xmlns:xlink="http://www.w3.org/1999/xlink" xlink:title="solenomere" id="ABBRID0EEYAE" xlink:type="simple">sl</abbrev> = solenomere; <abbrev xmlns:xlink="http://www.w3.org/1999/xlink" xlink:title="tooth" id="ABBRID0EIYAE" xlink:type="simple">t</abbrev> = solenophore tooth).</p></caption><graphic xmlns:xlink="http://www.w3.org/1999/xlink" xlink:href="zookeys-669-001-g006.jpg" position="float" orientation="portrait" xlink:type="simple" id="oo_132537.jpg"/></fig><fig id="F7" position="float" orientation="portrait"><label>Figure 7.</label><caption><p>
                      <italic><tp:taxon-name><tp:taxon-name-part taxon-name-part-type="genus" reg="Annamina">Annamina</tp:taxon-name-part> <tp:taxon-name-part taxon-name-part-type="species" reg="attemsi">attemsi</tp:taxon-name-part></tp:taxon-name></italic> sp. n., ♂ paratype (<named-content xmlns:xlink="http://www.w3.org/1999/xlink" content-type="dwc:institutional_code" xlink:type="simple">NHMW</named-content>), SEM micrographs. <bold>A</bold> entire right gonopod, ventral view <bold>B–E</bold> distal part of same gonopod <bold>B</bold> oral <bold>C</bold> subventral <bold>D</bold> ventral and <bold>E</bold> subventral views, respectively (<abbrev xmlns:xlink="http://www.w3.org/1999/xlink" xlink:title="coxite" id="ABBRID0EVZAE" xlink:type="simple">cx</abbrev> = coxite; <abbrev xmlns:xlink="http://www.w3.org/1999/xlink" xlink:title="femorite" id="ABBRID0EZZAE" xlink:type="simple">fe</abbrev> = femorite, <abbrev xmlns:xlink="http://www.w3.org/1999/xlink" xlink:title="ventral lobe" id="ABBRID0E4ZAE" xlink:type="simple">vl</abbrev> = ventral lobe; <abbrev xmlns:xlink="http://www.w3.org/1999/xlink" xlink:title="mesal lobe" id="ABBRID0EB1AE" xlink:type="simple">ml</abbrev> = mesal lobe; r = subapical ridge; <abbrev xmlns:xlink="http://www.w3.org/1999/xlink" xlink:title="sulcus" id="ABBRID0EF1AE" xlink:type="simple">su</abbrev> = postfemoral sulcus; <abbrev xmlns:xlink="http://www.w3.org/1999/xlink" xlink:title="lateral process" id="ABBRID0EJ1AE" xlink:type="simple">lp</abbrev> = lateral process; <abbrev xmlns:xlink="http://www.w3.org/1999/xlink" xlink:title="apical process" id="ABBRID0EN1AE" xlink:type="simple">a</abbrev> = apical process; <abbrev xmlns:xlink="http://www.w3.org/1999/xlink" xlink:title="solenomere" id="ABBRID0ER1AE" xlink:type="simple">sl</abbrev> = solenomere; <abbrev xmlns:xlink="http://www.w3.org/1999/xlink" xlink:title="tooth" id="ABBRID0EV1AE" xlink:type="simple">t</abbrev> = solenophore tooth).</p></caption><graphic xmlns:xlink="http://www.w3.org/1999/xlink" xlink:href="zookeys-669-001-g007.jpg" position="float" orientation="portrait" xlink:type="simple" id="oo_132538.jpg"/></fig></tp:treatment-sec></tp:taxon-treatment>
