# Supplementary material for: Revision of the Vietnamese millipede genus Annamina Attems, 1937, with descriptions of three new species (Diplopoda, Polydesmida, Paradoxosomatidae)
Source: Zookeys. 2017 Apr 20;(669):1–18. doi: 10.3897/zookeys.669.12561 (PMC5523369; doi:10.3897/zookeys.669.12561)
Supplement: XML Treatment for Annamina irinae [file zookeys.669.12561-treatment4.xml]

<!DOCTYPE tp:taxon-treatment
  PUBLIC "-//TaxonX//DTD Taxonomic Treatment Publishing DTD v0 20100105//EN" "tax-treatment-NSO.dtd">
<tp:taxon-treatment xmlns:tp="http://www.plazi.org/taxpub"><tp:treatment-meta><kwd-group><label>Taxon classification</label><kwd><named-content xmlns:xlink="http://www.w3.org/1999/xlink" content-type="kingdom">Animalia</named-content></kwd><kwd><named-content xmlns:xlink="http://www.w3.org/1999/xlink" content-type="order">Polydesmida</named-content></kwd><kwd><named-content xmlns:xlink="http://www.w3.org/1999/xlink" content-type="family">Paradoxosomatidae</named-content></kwd></kwd-group><mixed-citation publication-type="journal"><person-group><name><surname>Golovatch</surname><given-names>Sergei I.</given-names></name><name><surname>Geoffroy</surname><given-names>Jean-Jacques</given-names></name><name><surname>Akkari</surname><given-names>Nesrine</given-names></name></person-group><article-title>Revision of the Vietnamese millipede genus <italic><tp:taxon-name><tp:taxon-name-part taxon-name-part-type="genus" reg="Annamina">Annamina</tp:taxon-name-part></tp:taxon-name></italic> Attems, 1937, with descriptions of three new species (<tp:taxon-name><tp:taxon-name-part taxon-name-part-type="class">Diplopoda</tp:taxon-name-part></tp:taxon-name>, <tp:taxon-name><tp:taxon-name-part taxon-name-part-type="order">Polydesmida</tp:taxon-name-part></tp:taxon-name>, <tp:taxon-name><tp:taxon-name-part taxon-name-part-type="family">Paradoxosomatidae</tp:taxon-name-part></tp:taxon-name>)</article-title><source>Zookeys</source><day>20</day><month>4</month><year>2017</year><volume>2017</volume><issue>669</issue><fpage>1</fpage><lpage>18</lpage><pub-id pub-id-type="doi">10.3897/zookeys.669.12561</pub-id></mixed-citation></tp:treatment-meta><tp:nomenclature><tp:taxon-name>
                  <tp:taxon-name-part taxon-name-part-type="genus" reg="Annamina">Annamina</tp:taxon-name-part>
                  <tp:taxon-name-part taxon-name-part-type="species" reg="irinae">irinae</tp:taxon-name-part>
                  <object-id xmlns:xlink="http://www.w3.org/1999/xlink" content-type="zoobank" xlink:type="simple">http://zoobank.org/44D470B6-EB4D-473F-8B15-E7626B4CB9F7</object-id>
                </tp:taxon-name><tp:taxon-status xmlns:xlink="http://www.w3.org/1999/xlink" xlink:type="simple">sp. n.</tp:taxon-status><xref ref-type="fig" rid="F8">Figs 8</xref><xref ref-type="fig" rid="F9">, 9</xref></tp:nomenclature><tp:treatment-sec sec-type="type material" id="SECID0EO3AE"><title>Type material.</title><p>Holotype ♂, <named-content xmlns:xlink="http://www.w3.org/1999/xlink" content-type="dwc:institutional_code" xlink:type="simple">ZMUM</named-content> ρ3548, Vietnam, Gia Lai Prov., Kon Ka Kinh National Park, <named-content xmlns:xlink="http://www.w3.org/1999/xlink" content-type="dwc:verbatimCoordinates" xlink:type="simple"><named-content content-type="geo-json" specific-use="{&#34;type&#34;:&#34;Point&#34;,&#34;coordinates&#34;:[108.315861,14.212056]}" id="NCID0E33AE" xlink:type="simple">N 14°12'43.4", E 108°18'57.1"</named-content></named-content>, 930 a.s.l., humid leaved tropical forest in river valley, beaten from bush, V.2016, leg. I.I. Semenyuk. Paratypes: 2 ♂♂, <named-content xmlns:xlink="http://www.w3.org/1999/xlink" content-type="dwc:institutional_code" xlink:type="simple">ZMUM</named-content> ρ3549, same locality and habitat; 1 ♂, <named-content xmlns:xlink="http://www.w3.org/1999/xlink" content-type="dwc:institutional_code" xlink:type="simple">ZMUM</named-content> ρ3550, same locality artificial <tp:taxon-name><tp:taxon-name-part taxon-name-part-type="genus" reg="Pinus">Pinus</tp:taxon-name-part> <tp:taxon-name-part taxon-name-part-type="uncertainty-rank">cf.</tp:taxon-name-part> <tp:taxon-name-part taxon-name-part-type="species" reg="kesia">kesia</tp:taxon-name-part></tp:taxon-name> plantation, V.2016, leg. I.I. Semenyuk.</p></tp:treatment-sec><tp:treatment-sec sec-type="Name" id="SECID0EY4AE"><title>Name.</title><p>Honours Irina Semenyuk, the collector.</p></tp:treatment-sec><tp:treatment-sec sec-type="diagnosis" id="SECID0E44AE"><title>Diagnosis.</title><p>Differs from other species of the genus primarily by the presence of a small ventral lobe and a large mesal lobe on the gonopod femorite, coupled with a small, simple, mesal process, a long, spiniform, lateral process and a prominent, simple, unciform, acuminate, apical process in the postfemoral portion of the gonopod. See also Key below.</p></tp:treatment-sec><tp:treatment-sec sec-type="description" id="SECID0EC5AE"><title>Description.</title><p>Measurements (mm): Body length of all types ca 24, width of midbody pro- and metazona 1.5 and 1.9, respectively.</p><p>General coloration in alcohol light brownish to brown, but with a characteristic pattern of a vague, lighter, subtriangular, central spot on each postcollum metatergum <!--PageBreak-->flanked on each side by marbled brown patches fused into a complete transverse band in anterior 1/3; sides mostly brown to light brown, lighter closer to coxae; strictures between pro- and metazonae, paraterga both dorsally and ventrally, telson, legs and venter pale yellowish to whitish (Fig. <xref ref-type="fig" rid="F8">8</xref>). Antennae nearly pallid, only distal parts of antennomeres 2–5 slightly infuscate, light brown; entire antennomeres 6 and 7 brown; tip of antennae contrasting pallid.</p><fig id="F8" position="float" orientation="portrait"><label>Figure 8.</label><caption><p>
                      <italic><tp:taxon-name><tp:taxon-name-part taxon-name-part-type="genus" reg="Annamina">Annamina</tp:taxon-name-part> <tp:taxon-name-part taxon-name-part-type="species" reg="irinae">irinae</tp:taxon-name-part></tp:taxon-name></italic> sp. n., ♂ paratype (<named-content xmlns:xlink="http://www.w3.org/1999/xlink" content-type="dwc:institutional_code" xlink:type="simple">ZMUM</named-content>). <bold>A</bold> habitus, lateral view <bold>B</bold> anterior part of body, anteroventral view <bold>C</bold> midbody segments, dorsal view <bold>D</bold> caudal part of body, dorsal view <bold>E</bold> gonopods, ventral view. Pictures taken not to scale.</p></caption><graphic xmlns:xlink="http://www.w3.org/1999/xlink" xlink:href="zookeys-669-001-g008.jpg" position="float" orientation="portrait" xlink:type="simple" id="oo_132540.jpg"/></fig><p>All characters (see Figs <xref ref-type="fig" rid="F8">8</xref>, <xref ref-type="fig" rid="F9">9</xref>) as in <italic><tp:taxon-name><tp:taxon-name-part taxon-name-part-type="genus" reg="Annamina">A.</tp:taxon-name-part> <tp:taxon-name-part taxon-name-part-type="species" reg="xanthoptera">xanthoptera</tp:taxon-name-part></tp:taxon-name></italic>, except as follows.</p><p>In width, segments 5–16 &gt; head &gt; 2 &gt; collum = 3 = 4 (♂); body gradually tapering towards telson on segments 17–19 (Fig. <xref ref-type="fig" rid="F8">8B–D</xref>). Caudal corner of paraterga clearly drawn behind rear tergal margin on segments 16–19. Transverse sulci thin, slightly sinuate medially, finely beaded at bottom, fully developed on segments 5–17, weaker on segment 18, absent from 19<sup>th</sup>. Tergal setae ca 1/4 as long as metatergum, mostly abraded, often untraceable even as insertion points, pattern 2+2 in a transverse fore row. In length, midbody femora &gt; tarsi &gt; postfemora &gt; coxae = prefemora = tibiae (Fig. <xref ref-type="fig" rid="F8">8B–D</xref>).</p><p>Gonopods (Figs <xref ref-type="fig" rid="F8">8E</xref>, <xref ref-type="fig" rid="F9">9</xref>) relatively complex; coxite (<bold><abbrev xmlns:xlink="http://www.w3.org/1999/xlink" xlink:title="coxite" id="ABBRID0EDBAG" xlink:type="simple">cx</abbrev></bold>) moderately setose distoventrally; telopodite consisting of a short prefemoral (= densely setose) part set off from femorite (<bold><abbrev xmlns:xlink="http://www.w3.org/1999/xlink" xlink:title="femorite" id="ABBRID0EIBAG" xlink:type="simple">fe</abbrev></bold>) by an oblique sulcus; femorite (<bold><abbrev xmlns:xlink="http://www.w3.org/1999/xlink" xlink:title="femorite" id="ABBRID0ENBAG" xlink:type="simple">fe</abbrev></bold>) stout, distinctly flattened dorsoventrally, set off from acropodite by a subtransverse postfemoral sulcus (<bold><abbrev xmlns:xlink="http://www.w3.org/1999/xlink" xlink:title="sulcus" id="ABBRID0ESBAG" xlink:type="simple">su</abbrev></bold>), with a smaller, rounded, hyaline, ventral lobe (<bold><abbrev xmlns:xlink="http://www.w3.org/1999/xlink" xlink:title="ventral lobe" id="ABBRID0EXBAG" xlink:type="simple">vl</abbrev></bold>) and a much larger, parabasal, somewhat ear-shaped, mesal lobe (<bold><abbrev xmlns:xlink="http://www.w3.org/1999/xlink" xlink:title="mesal lobe" id="ABBRID0E3BAG" xlink:type="simple">ml</abbrev></bold>); seminal groove quickly moving laterad to mostly lie on dorsal side of <bold><abbrev xmlns:xlink="http://www.w3.org/1999/xlink" xlink:title="femorite" id="ABBRID0EBCAG" xlink:type="simple">fe</abbrev></bold> before passing onto a short, free, flagelliform solenomere (<bold><abbrev xmlns:xlink="http://www.w3.org/1999/xlink" xlink:title="solenomere" id="ABBRID0EGCAG" xlink:type="simple">sl</abbrev></bold>) near <bold><abbrev xmlns:xlink="http://www.w3.org/1999/xlink" xlink:title="sulcus" id="ABBRID0ELCAG" xlink:type="simple">su</abbrev></bold>, with a small finger-shaped mesal process (<bold>mp</bold>) lying at base of <bold><abbrev xmlns:xlink="http://www.w3.org/1999/xlink" xlink:title="solenomere" id="ABBRID0ESCAG" xlink:type="simple">sl</abbrev></bold>; postfemoral part consisting of a large, spiniform, slightly curved, acuminate, apical process (<bold><abbrev xmlns:xlink="http://www.w3.org/1999/xlink" xlink:title="apical process" id="ABBRID0EXCAG" xlink:type="simple">a</abbrev></bold>) flanked by a considerably shorter, likewise spiniform and slightly curved lateral process (<bold><abbrev xmlns:xlink="http://www.w3.org/1999/xlink" xlink:title="lateral process" id="ABBRID0E3CAG" xlink:type="simple">lp</abbrev></bold>) and a short, stout, ventral, trifid tooth (<bold><abbrev xmlns:xlink="http://www.w3.org/1999/xlink" xlink:title="tooth" id="ABBRID0EBDAG" xlink:type="simple">t</abbrev></bold>) (= solenophore) subtending the basal half of <bold><abbrev xmlns:xlink="http://www.w3.org/1999/xlink" xlink:title="solenomere" id="ABBRID0EGDAG" xlink:type="simple">sl</abbrev></bold>.</p><fig id="F9" position="float" orientation="portrait"><label>Figure 9.</label><caption><p>
                      <italic><tp:taxon-name><tp:taxon-name-part taxon-name-part-type="genus" reg="Annamina">Annamina</tp:taxon-name-part> <tp:taxon-name-part taxon-name-part-type="species" reg="irinae">irinae</tp:taxon-name-part></tp:taxon-name></italic> sp. n., ♂ paratype (<named-content xmlns:xlink="http://www.w3.org/1999/xlink" content-type="dwc:institutional_code" xlink:type="simple">ZMUM</named-content>), left gonopod, <bold>A</bold> dorsomesal, <bold>B</bold> ventral and <bold>C</bold> mesal views, respectively (<abbrev xmlns:xlink="http://www.w3.org/1999/xlink" xlink:title="coxite" id="ABBRID0EIEAG" xlink:type="simple">cx</abbrev> = coxite; <abbrev xmlns:xlink="http://www.w3.org/1999/xlink" xlink:title="femorite" id="ABBRID0EMEAG" xlink:type="simple">fe</abbrev> = femorite, <abbrev xmlns:xlink="http://www.w3.org/1999/xlink" xlink:title="ventral lobe" id="ABBRID0EQEAG" xlink:type="simple">vl</abbrev> = ventral lobe; <abbrev xmlns:xlink="http://www.w3.org/1999/xlink" xlink:title="mesal lobe" id="ABBRID0EUEAG" xlink:type="simple">ml</abbrev> = mesal lobe; <abbrev xmlns:xlink="http://www.w3.org/1999/xlink" xlink:title="sulcus" id="ABBRID0EYEAG" xlink:type="simple">su</abbrev> = postfemoral sulcus; <abbrev xmlns:xlink="http://www.w3.org/1999/xlink" xlink:title="lateral process" id="ABBRID0E3EAG" xlink:type="simple">lp</abbrev> = lateral process; mp = mesal process; <abbrev xmlns:xlink="http://www.w3.org/1999/xlink" xlink:title="apical process" id="ABBRID0EAFAG" xlink:type="simple">a</abbrev> = apical process; <abbrev xmlns:xlink="http://www.w3.org/1999/xlink" xlink:title="solenomere" id="ABBRID0EEFAG" xlink:type="simple">sl</abbrev> = solenomere; <abbrev xmlns:xlink="http://www.w3.org/1999/xlink" xlink:title="tooth" id="ABBRID0EIFAG" xlink:type="simple">t</abbrev> = solenophore tooth). Scale bar 0.5 mm.</p></caption><graphic xmlns:xlink="http://www.w3.org/1999/xlink" xlink:href="zookeys-669-001-g009.jpg" position="float" orientation="portrait" xlink:type="simple" id="oo_132544.jpg"/></fig></tp:treatment-sec></tp:taxon-treatment>
