# Supplementary material for: Revision of the Vietnamese millipede genus Annamina Attems, 1937, with descriptions of three new species (Diplopoda, Polydesmida, Paradoxosomatidae)
Source: Zookeys. 2017 Apr 20;(669):1–18. doi: 10.3897/zookeys.669.12561 (PMC5523369; doi:10.3897/zookeys.669.12561)
Supplement: XML Treatment for Annamina mikhaljovae [file zookeys.669.12561-treatment5.xml]

<!DOCTYPE tp:taxon-treatment
  PUBLIC "-//TaxonX//DTD Taxonomic Treatment Publishing DTD v0 20100105//EN" "tax-treatment-NSO.dtd">
<tp:taxon-treatment xmlns:tp="http://www.plazi.org/taxpub"><tp:treatment-meta><kwd-group><label>Taxon classification</label><kwd><named-content xmlns:xlink="http://www.w3.org/1999/xlink" content-type="kingdom">Animalia</named-content></kwd><kwd><named-content xmlns:xlink="http://www.w3.org/1999/xlink" content-type="order">Polydesmida</named-content></kwd><kwd><named-content xmlns:xlink="http://www.w3.org/1999/xlink" content-type="family">Paradoxosomatidae</named-content></kwd></kwd-group><mixed-citation publication-type="journal"><person-group><name><surname>Golovatch</surname><given-names>Sergei I.</given-names></name><name><surname>Geoffroy</surname><given-names>Jean-Jacques</given-names></name><name><surname>Akkari</surname><given-names>Nesrine</given-names></name></person-group><article-title>Revision of the Vietnamese millipede genus <italic><tp:taxon-name><tp:taxon-name-part taxon-name-part-type="genus" reg="Annamina">Annamina</tp:taxon-name-part></tp:taxon-name></italic> Attems, 1937, with descriptions of three new species (<tp:taxon-name><tp:taxon-name-part taxon-name-part-type="class">Diplopoda</tp:taxon-name-part></tp:taxon-name>, <tp:taxon-name><tp:taxon-name-part taxon-name-part-type="order">Polydesmida</tp:taxon-name-part></tp:taxon-name>, <tp:taxon-name><tp:taxon-name-part taxon-name-part-type="family">Paradoxosomatidae</tp:taxon-name-part></tp:taxon-name>)</article-title><source>Zookeys</source><day>20</day><month>4</month><year>2017</year><volume>2017</volume><issue>669</issue><fpage>1</fpage><lpage>18</lpage><pub-id pub-id-type="doi">10.3897/zookeys.669.12561</pub-id></mixed-citation></tp:treatment-meta><tp:nomenclature><tp:taxon-name>
                  <tp:taxon-name-part taxon-name-part-type="genus" reg="Annamina">Annamina</tp:taxon-name-part>
                  <tp:taxon-name-part taxon-name-part-type="species" reg="mikhaljovae">mikhaljovae</tp:taxon-name-part>
                  <object-id xmlns:xlink="http://www.w3.org/1999/xlink" content-type="zoobank" xlink:type="simple">http://zoobank.org/C53AD3C4-4A6B-4F16-A8A0-BAC2ABB23F00</object-id>
                </tp:taxon-name><tp:taxon-status xmlns:xlink="http://www.w3.org/1999/xlink" xlink:type="simple">sp. n.</tp:taxon-status><xref ref-type="fig" rid="F10">Figs 10</xref><xref ref-type="fig" rid="F11">, 11</xref><!--PageBreak--><!--PageBreak--></tp:nomenclature><tp:treatment-sec sec-type="type material" id="SECID0EDHAG"><title>Type material.</title><p>Holotype ♂, <named-content xmlns:xlink="http://www.w3.org/1999/xlink" content-type="dwc:institutional_code" xlink:type="simple">ZMUM</named-content> ρ3551, Vietnam, Kon Tum Prov., Kon Plong Distr., <named-content xmlns:xlink="http://www.w3.org/1999/xlink" content-type="dwc:verbatimCoordinates" xlink:type="simple"><named-content content-type="geo-json" specific-use="{&#34;type&#34;:&#34;Point&#34;,&#34;coordinates&#34;:[108.314700,14.724167]}" id="NCID0ERHAG" xlink:type="simple">N14°43.450', E108°18.882'</named-content></named-content>, 1000–1260 m a.s.l., tropical forest, on log, V.2015, leg. I.I. Semenyuk.</p></tp:treatment-sec><tp:treatment-sec sec-type="Name" id="SECID0EWHAG"><title>Name.</title><p>Honours Elena Mikhaljova, a prominent specialist in the systematics of Asian <tp:taxon-name><tp:taxon-name-part taxon-name-part-type="class">Diplopoda</tp:taxon-name-part></tp:taxon-name>.</p></tp:treatment-sec><tp:treatment-sec sec-type="diagnosis" id="SECID0EBIAG"><title>Diagnosis.</title><p>Differs from other species of the genus primarily by the presence of a small ventral lobule and a large mesal lobe on the gonopod femorite, coupled with, much like in <italic><tp:taxon-name><tp:taxon-name-part taxon-name-part-type="genus" reg="Annamina">A.</tp:taxon-name-part> <tp:taxon-name-part taxon-name-part-type="species" reg="irinae">irinae</tp:taxon-name-part></tp:taxon-name></italic> sp. n., a small, simple, mesal process, a similarly short, but spiniform, clearly serrate lateral process and a prominent, lobe-shaped, apical process in the postfemoral portion of the gonopod. See also Key below.</p></tp:treatment-sec><tp:treatment-sec sec-type="description" id="SECID0ESIAG"><title>Description.</title><p>Measurements (mm): Length ca 22 mm, width of midbody pro- and metazonae 1.8 and 2.7 mm, respectively. Coloration uniformly light brownish to yellow-brown, only antennomeres 6 and 7 contrasting dark brown; tegument largely thin and translucent (Fig. <xref ref-type="fig" rid="F10">10</xref>).</p><fig id="F10" position="float" orientation="portrait"><label>Figure 10.</label><caption><p>
                      <italic><tp:taxon-name><tp:taxon-name-part taxon-name-part-type="genus" reg="Annamina">Annamina</tp:taxon-name-part> <tp:taxon-name-part taxon-name-part-type="species" reg="mikhaljovae">mikhaljovae</tp:taxon-name-part></tp:taxon-name></italic> sp. n., ♂ holotype (<named-content xmlns:xlink="http://www.w3.org/1999/xlink" content-type="dwc:institutional_code" xlink:type="simple">ZMUM</named-content>). <bold>A</bold> habitus, lateral view <bold>B</bold> anterior part of body, ventral view <bold>C</bold> midbody segments, dorsal view <bold>D</bold> segments 5–7, ventral view <bold>E</bold> caudal part of body, dorsal view. Pictures taken not to scale.</p></caption><graphic xmlns:xlink="http://www.w3.org/1999/xlink" xlink:href="zookeys-669-001-g010.jpg" position="float" orientation="portrait" xlink:type="simple" id="oo_132547.jpg"/></fig><p>All characters (see Figs <xref ref-type="fig" rid="F10">10</xref>, <xref ref-type="fig" rid="F11">11</xref>) as in <italic><tp:taxon-name><tp:taxon-name-part taxon-name-part-type="genus" reg="Annamina">A.</tp:taxon-name-part> <tp:taxon-name-part taxon-name-part-type="species" reg="xanthoptera">xanthoptera</tp:taxon-name-part></tp:taxon-name></italic>, except as follows.</p><p>In width, collum = 3 = 4 &lt; segment 2 &lt; head &lt; 5–16 (♂); thereafter body gradually tapering towards telson. Caudolateral corner of paraterga subrectangular until segment 8, thereafter increasingly well drawn caudad, but always remaining narrowly rounded, clearly projecting behind rear tergal margin only on segments 17–19 (Fig. <xref ref-type="fig" rid="F10">10</xref>).</p><p>Gonopods (Figs <xref ref-type="fig" rid="F10">10D</xref>, <xref ref-type="fig" rid="F11">11</xref>) much as in <italic><tp:taxon-name><tp:taxon-name-part taxon-name-part-type="genus" reg="Annamina">A.</tp:taxon-name-part> <tp:taxon-name-part taxon-name-part-type="species" reg="irinae">irinae</tp:taxon-name-part></tp:taxon-name></italic> sp. n.; femorite (<bold><abbrev xmlns:xlink="http://www.w3.org/1999/xlink" xlink:title="femorite" id="ABBRID0EULAG" xlink:type="simple">fe</abbrev></bold>) with a distinct, papillate, parabasal, mesal lobe (<bold><abbrev xmlns:xlink="http://www.w3.org/1999/xlink" xlink:title="mesal lobe" id="ABBRID0EZLAG" xlink:type="simple">ml</abbrev></bold>), a small, subtriangular, midway, hyaline, ventral lobe (<bold><abbrev xmlns:xlink="http://www.w3.org/1999/xlink" xlink:title="ventral lobe" id="ABBRID0E5LAG" xlink:type="simple">vl</abbrev></bold>); postfemoral part lying beyond a distinct sulcus (<bold><abbrev xmlns:xlink="http://www.w3.org/1999/xlink" xlink:title="sulcus" id="ABBRID0EDMAG" xlink:type="simple">su</abbrev></bold>) with a short flagelliform <!--PageBreak-->solenomere (<bold><abbrev xmlns:xlink="http://www.w3.org/1999/xlink" xlink:title="solenomere" id="ABBRID0EKMAG" xlink:type="simple">sl</abbrev></bold>), a similarly short, slender, slightly curved, mesal process (<bold>mp</bold>), a short tooth (<bold><abbrev xmlns:xlink="http://www.w3.org/1999/xlink" xlink:title="tooth" id="ABBRID0ERMAG" xlink:type="simple">t</abbrev></bold>) (= solenophore) subtending the basal portion of <bold><abbrev xmlns:xlink="http://www.w3.org/1999/xlink" xlink:title="solenomere" id="ABBRID0EWMAG" xlink:type="simple">sl</abbrev></bold>, a prominent, membranous, distally faintly serrate, lobe-shaped, laterad curved, acuminate, apical process (<bold><abbrev xmlns:xlink="http://www.w3.org/1999/xlink" xlink:title="apical process" id="ABBRID0E2MAG" xlink:type="simple">a</abbrev></bold>), and a shorter, spiniform, slearly serrate, lateral process (<bold><abbrev xmlns:xlink="http://www.w3.org/1999/xlink" xlink:title="lateral process" id="ABBRID0EANAG" xlink:type="simple">lp</abbrev></bold>).</p><fig id="F11" position="float" orientation="portrait"><label>Figure 11.</label><caption><p>
                      <italic><tp:taxon-name><tp:taxon-name-part taxon-name-part-type="genus" reg="Annamina">Annamina</tp:taxon-name-part> <tp:taxon-name-part taxon-name-part-type="species" reg="mikhaljovae">mikhaljovae</tp:taxon-name-part></tp:taxon-name></italic> sp. n., ♂ holotype (<named-content xmlns:xlink="http://www.w3.org/1999/xlink" content-type="dwc:institutional_code" xlink:type="simple">ZMUM</named-content>). <bold>A</bold> hypoproct, ventral view <bold>B</bold> sternal lobe between coxae 4 <bold>C–E</bold> right gonopod, <bold>A</bold> mesal, <bold>B</bold> subventral and <bold>C</bold> lateral views, respectively (<abbrev xmlns:xlink="http://www.w3.org/1999/xlink" xlink:title="coxite" id="ABBRID0EIOAG" xlink:type="simple">cx</abbrev> = coxite; <abbrev xmlns:xlink="http://www.w3.org/1999/xlink" xlink:title="femorite" id="ABBRID0EMOAG" xlink:type="simple">fe</abbrev> = femorite, <abbrev xmlns:xlink="http://www.w3.org/1999/xlink" xlink:title="ventral lobe" id="ABBRID0EQOAG" xlink:type="simple">vl</abbrev> = ventral lobe; <abbrev xmlns:xlink="http://www.w3.org/1999/xlink" xlink:title="mesal lobe" id="ABBRID0EUOAG" xlink:type="simple">ml</abbrev> = mesal lobe; <abbrev xmlns:xlink="http://www.w3.org/1999/xlink" xlink:title="sulcus" id="ABBRID0EYOAG" xlink:type="simple">su</abbrev> = postfemoral sulcus; <abbrev xmlns:xlink="http://www.w3.org/1999/xlink" xlink:title="lateral process" id="ABBRID0E3OAG" xlink:type="simple">lp</abbrev> = lateral process; mp = mesal process; <abbrev xmlns:xlink="http://www.w3.org/1999/xlink" xlink:title="apical process" id="ABBRID0EAPAG" xlink:type="simple">a</abbrev> = apical process; <abbrev xmlns:xlink="http://www.w3.org/1999/xlink" xlink:title="solenomere" id="ABBRID0EEPAG" xlink:type="simple">sl</abbrev> = solenomere; <abbrev xmlns:xlink="http://www.w3.org/1999/xlink" xlink:title="tooth" id="ABBRID0EIPAG" xlink:type="simple">t</abbrev> = solenophore tooth). Scale bar 0.5 mm.</p></caption><graphic xmlns:xlink="http://www.w3.org/1999/xlink" xlink:href="zookeys-669-001-g011.jpg" position="float" orientation="portrait" xlink:type="simple" id="oo_132550.jpg"/></fig></tp:treatment-sec></tp:taxon-treatment>
